# Supplementary material for: Dispersed Crude Oil Induces Dysbiosis in the Red Snapper Lutjanus campechanus External Microbiota
Source: Microbiol Spectr. 2022 Jan 26;10(1):e00587-21. doi: 10.1128/spectrum.00587-21 (PMC8791192; doi:10.1128/spectrum.00587-21)
Supplement: SUPPLEMENTAL FILE 1 — Supplemental material. Download SPECTRUM00587-21_Supp_1_seq7.xlsx, XLSX file, 0.02 MB [file spectrum00587-21_supp_1_seq7.xlsx]

## Sheet: Sheet1
Table S3. Differentially abundant OTUs identified by both ALDEx2 and ANCOM. Letters represent significant differences among treatments.
						Seawater Control		Bacteria Recovery		CEWAF Recovery		CEWAF/Bacteria Recovery		CEWAF		CEWAF/Bacteria/CEWAF
OTU ID	Phylum	Class	Order	Family	Genus	Avg. ± St. Dev.		Avg. ± St. Dev.		Avg. ± St. Dev.		Avg. ± St. Dev.		Avg. ± St. Dev.		Avg. ± St. Dev.
OTU0097	unclassified	unclassified	unclassified	unclassified	unclassified	0.24 ± 0.29	AB	0.23 ± 0.30	AB	0.02 ± 0.03	AB	0.04 ± 0.06	AB	0.27 ± 0.36	A	--	B
OTU0273	unclassified	unclassified	unclassified	unclassified	unclassified	--	B	0.16 ± 0.10	A	--	B	--	B	0.01 ± 0.02	B	--	B
OTU0253	Actinobacteria	Actinobacteria	Corynebacteriales	Mycobacteriaceae	Mycobacterium	0.09 ± 0.19	AB	0.02 ± 0.02	AB	--	B	--	B	0.07 ± 0.05	A	0.05 ± 0.08	AB
OTU0034	Actinobacteria	Actinobacteria	Micrococcales	Microbacteriaceae	unclassified	0.57 ± 1.12	AB	0.06 ± 0.07	B	0.34 ± 0.64	AB	1.36 ± 2.25	AB	0.16 ± 0.17	AB	1.91 ± 1.19	A
OTU0092	Bacteroidetes	Bacteroidia	unclassified	unclassified	unclassified	0.13 ± 0.16	AB	0.98 ± 1.08	A	--	B	0.06 ± 0.09	AB	0.15 ± 0.14	AB	--	B
OTU0117	Bacteroidetes	Bacteroidia	unclassified	unclassified	unclassified	0.37 ± 0.26	A	0.17 ± 0.32	AB	0.08 ± 0.15	AB	0.26 ± 0.45	AB	0.02 ± 0.04	AB	--	B
OTU0739	Bacteroidetes	Bacteroidia	unclassified	unclassified	unclassified	--	B	0.01 ± 0.01	A	--	AB	--	AB	--	AB	--	AB
OTU0080	Bacteroidetes	Bacteroidia	Chitinophagales	Saprospiraceae	Lewinella	--	B	--	B	--	B	--	B	1.56 ± 1.38	A	--	B
OTU0072	Bacteroidetes	Bacteroidia	Chitinophagales	Saprospiraceae	unclassified	0.37 ± 0.08	A	0.05 ± 0.10	AB	0.54 ± 1.04	AB	0.20 ± 0.32	AB	0.06 ± 0.07	B	--	B
OTU0014	Bacteroidetes	Bacteroidia	Cytophagales	Cyclobacteriaceae	Algoriphagus	0.03 ± 0.00	B	0.04 ± 0.04	B	0.26 ± 0.41	AB	0.03 ± 0.01	B	1.91 ± 1.65	A	0.23 ± 0.42	AB
OTU0101	Bacteroidetes	Bacteroidia	Cytophagales	Cyclobacteriaceae	Fulvivirga	0.52 ± 0.70	A	0.23 ± 0.27	ABC	0.02 ± 0.02	BC	0.26 ± 0.31	AB	0.23 ± 0.21	AB	--	C
OTU0052	Epsilonbacteraeota	Campylobacteria	Campylobacterales	Arcobacteraceae	Arcobacter	0.02 ± 0.02	B	0.07 ± 0.13	AB	1.40 ± 2.43	AB	0.02 ± 0.02	B	1.18 ± 0.98	A	0.01 ± 0.00	B
OTU0128	Firmicutes	Bacilli	Lactobacillales	Streptococcaceae	Streptococcus	--	AB	--	AB	--	B	0.44 ± 0.86	A	--	AB	1.62 ± 3.05	AB
OTU0437	Firmicutes	Clostridia	Clostridiales	unclassified	unclassified	--	B	--	B	--	B	0.00 ± 0.01	B	0.07 ± 0.04	A	--	B
OTU0061	Planctomycetes	OM190	OM190_or	OM190_fa	OM190_ge	0.70 ± 0.79	AB	0.04 ± 0.04	B	1.24 ± 0.84	A	0.25 ± 0.50	AB	0.09 ± 0.11	AB	0.23 ± 0.38	AB
OTU0105	Planctomycetes	Planctomycetacia	Pirellulales	Pirellulaceae	unclassified	0.28 ± 0.51	AB	0.14 ± 0.24	AB	0.09 ± 0.17	AB	0.15 ± 0.18	AB	0.54 ± 0.37	A	--	B
OTU0102	Proteobacteria	Alphaproteobacteria	unclassified	unclassified	unclassified	--	B	--	B	0.06 ± 0.11	AB	0.10 ± 0.20	AB	1.15 ± 1.11	A	0.12 ± 0.24	AB
OTU0137	Proteobacteria	Alphaproteobacteria	unclassified	unclassified	unclassified	0.21 ± 0.32	ABC	0.14 ± 0.11	AB	--	C	0.03 ± 0.03	ABC	0.36 ± 0.29	A	--	BC
OTU0095	Proteobacteria	Alphaproteobacteria	Rhizobiales	Rhizobiaceae	unclassified	0.17 ± 0.21	AB	0.37 ± 0.21	A	0.67 ± 0.37	A	0.21 ± 0.23	AB	0.01 ± 0.01	B	0.03 ± 0.06	AB
OTU0037	Proteobacteria	Alphaproteobacteria	Rhizobiales	unclassified	unclassified	0.09 ± 0.14	AB	1.50 ± 1.46	A	0.59 ± 0.94	AB	0.06 ± 0.08	B	0.64 ± 0.43	AB	0.75 ± 0.66	AB
OTU0047	Proteobacteria	Alphaproteobacteria	Rhizobiales	Stappiaceae	Labrenzia	0.19 ± 0.33	AB	1.51 ± 2.53	A	0.62 ± 0.63	AB	0.02 ± 0.03	B	0.13 ± 0.05	AB	1.41 ± 2.80	AB
OTU0063	Proteobacteria	Alphaproteobacteria	Rhodobacterales	Rhodobacteraceae	unclassified	0.39 ± 0.58	AB	0.68 ± 0.68	A	0.15 ± 0.28	AB	0.06 ± 0.11	AB	0.82 ± 0.93	AB	--	B
OTU0070	Proteobacteria	Alphaproteobacteria	Rhodobacterales	Rhodobacteraceae	unclassified	0.20 ± 0.27	AB	0.11 ± 0.22	AB	0.01 ± 0.01	B	0.11 ± 0.20	AB	1.10 ± 0.71	A	0.61 ± 0.86	AB
OTU0110	Proteobacteria	Alphaproteobacteria	Rhodobacterales	Rhodobacteraceae	unclassified	0.27 ± 0.33	AB	0.26 ± 0.20	A	0.06 ± 0.08	AB	0.07 ± 0.11	AB	0.01 ± 0.01	B	0.87 ± 1.60	AB
OTU0161	Proteobacteria	Alphaproteobacteria	Rhodobacterales	Rhodobacteraceae	unclassified	0.15 ± 0.24	AB	0.12 ± 0.13	A	0.04 ± 0.07	AB	0.04 ± 0.07	AB	0.19 ± 0.15	AB	--	B
OTU0162	Proteobacteria	Alphaproteobacteria	Rhodobacterales	Rhodobacteraceae	unclassified	0.25 ± 0.45	AB	0.26 ± 0.44	A	--	AB	0.01 ± 0.01	AB	--	B	0.05 ± 0.08	AB
OTU0380	Proteobacteria	Alphaproteobacteria	Rhodobacterales	Rhodobacteraceae	unclassified	--	B	0.07 ± 0.08	A	0.01 ± 0.01	AB	--	B	--	AB	0.01 ± 0.02	AB
OTU0111	Proteobacteria	Alphaproteobacteria	Rickettsiales	unclassified	unclassified	0.01 ± 0.01	B	0.12 ± 0.12	AB	0.16 ± 0.19	AB	0.16 ± 0.26	AB	0.56 ± 0.37	A	--	B
OTU0258	Proteobacteria	Deltaproteobacteria	Bdellovibrionales	Bacteriovoracaceae	unclassified	--	B	--	AB	--	AB	0.02 ± 0.04	AB	0.08 ± 0.08	A	--	B
OTU0225	Proteobacteria	Deltaproteobacteria	Myxococcales	Nannocystaceae	Nannocystis	0.03 ± 0.07	AB	0.04 ± 0.07	AB	0.04 ± 0.06	AB	--	B	0.20 ± 0.15	A	--	B
OTU0046	Proteobacteria	Gammaproteobacteria	Alteromonadales	Colwelliaceae	Colwellia	0.01 ± 0.01	B	0.01 ± 0.00	B	1.81 ± 3.55	AB	1.40 ± 1.59	A	0.15 ± 0.18	AB	0.09 ± 0.16	AB
OTU0007	Proteobacteria	Gammaproteobacteria	Alteromonadales	Marinobacteraceae	Marinobacter	9.24 ± 8.90	A	5.51 ± 8.24	AB	0.77 ± 0.85	B	0.46 ± 0.51	B	1.27 ± 0.92	B	0.90 ± 1.47	AB
OTU0634	Proteobacteria	Gammaproteobacteria	Alteromonadales	Shewanellaceae	Shewanella	0.01 ± 0.01	A	0.01 ± 0.00	A	0.00 ± 0.01	AB	0.00 ± 0.01	AB	--	B	0.02 ± 0.04	AB
OTU0086	Proteobacteria	Gammaproteobacteria	Betaproteobacteriales	Nitrosomonadaceae	Nitrosomonas	0.01 ± 0.02	B	0.45 ± 0.58	AB	0.45 ± 0.74	AB	0.49 ± 0.64	A	0.03 ± 0.05	AB	0.07 ± 0.13	AB
OTU0846	Proteobacteria	Gammaproteobacteria	Betaproteobacteriales	Nitrosomonadaceae	Nitrosomonas	--	AB	--	B	0.00 ± 0.01	AB	0.01 ± 0.00	A	--	B	0.00 ± 0.01	AB
OTU0068	Proteobacteria	Gammaproteobacteria	Cellvibrionales	Cellvibrionaceae	unclassified	0.07 ± 0.14	AB	0.84 ± 0.43	A	0.55 ± 0.61	AB	0.04 ± 0.04	B	0.07 ± 0.08	B	0.76 ± 1.50	AB
OTU0019	Proteobacteria	Gammaproteobacteria	Cellvibrionales	Cellvibrionaceae	Maricurvus	0.71 ± 0.60	AB	6.60 ± 10.9	A	2.97 ± 4.24	AB	0.43 ± 0.33	AB	0.37 ± 0.20	AB	0.04 ± 0.02	B
OTU0056	Proteobacteria	Gammaproteobacteria	Cellvibrionales	Porticoccaceae	C1-B045	0.05 ± 0.07	AB	0.12 ± 0.15	AB	0.01 ± 0.00	B	0.04 ± 0.06	AB	1.34 ± 1.23	A	1.43 ± 1.12	AB
OTU0008	Proteobacteria	Gammaproteobacteria	unclassified	unclassified	unclassified	1.71 ± 1.87	AB	1.73 ± 2.39	A	0.05 ± 0.01	B	1.39 ± 1.38	AB	2.42 ± 4.07	A	1.79 ± 2.01	AB
OTU0010	Proteobacteria	Gammaproteobacteria	unclassified	unclassified	unclassified	1.05 ± 1.08	AB	0.91 ± 0.51	AB	5.70 ± 6.66	AB	0.28 ± 0.42	B	4.88 ± 5.09	A	1.02 ± 0.76	AB
OTU0060	Proteobacteria	Gammaproteobacteria	unclassified	unclassified	unclassified	0.23 ± 0.45	AB	0.07 ± 0.06	B	0.07 ± 0.14	AB	0.01 ± 0.01	B	1.42 ± 1.49	A	0.41 ± 0.81	AB
OTU0074	Proteobacteria	Gammaproteobacteria	unclassified	unclassified	unclassified	0.01 ± 0.00	B	0.02 ± 0.02	B	1.21 ± 2.01	A	0.42 ± 0.69	AB	0.31 ± 0.27	AB	--	B
OTU0082	Proteobacteria	Gammaproteobacteria	unclassified	unclassified	unclassified	0.18 ± 0.35	AB	--	B	0.30 ± 0.36	AB	0.11 ± 0.11	AB	0.52 ± 0.37	A	0.11 ± 0.21	AB
OTU0089	Proteobacteria	Gammaproteobacteria	unclassified	unclassified	unclassified	0.04 ± 0.07	AB	0.30 ± 0.19	A	0.01 ± 0.01	B	0.48 ± 0.89	AB	0.30 ± 0.40	AB	0.08 ± 0.16	AB
OTU0094	Proteobacteria	Gammaproteobacteria	unclassified	unclassified	unclassified	--	B	0.14 ± 0.18	AB	0.10 ± 0.14	AB	0.99 ± 1.45	A	0.12 ± 0.09	AB	--	B
OTU0096	Proteobacteria	Gammaproteobacteria	unclassified	unclassified	unclassified	0.04 ± 0.04	B	0.01 ± 0.01	B	1.61 ± 1.29	A	0.02 ± 0.04	B	0.02 ± 0.03	B	0.01 ± 0.01	B
OTU0114	Proteobacteria	Gammaproteobacteria	unclassified	unclassified	unclassified	--	B	0.06 ± 0.09	AB	0.32 ± 0.16	A	0.32 ± 0.64	AB	0.25 ± 0.22	AB	--	B
OTU0147	Proteobacteria	Gammaproteobacteria	unclassified	unclassified	unclassified	--	B	0.08 ± 0.08	AB	0.03 ± 0.05	AB	0.06 ± 0.11	AB	0.09 ± 0.10	A	--	AB
OTU0165	Proteobacteria	Gammaproteobacteria	unclassified	unclassified	unclassified	--	AB	0.02 ± 0.03	AB	0.04 ± 0.05	AB	0.06 ± 0.11	AB	0.16 ± 0.15	A	--	B
OTU0081	Proteobacteria	Gammaproteobacteria	Nitrosococcales	Methylophagaceae	Marine Methylotrophic Group 3	0.24 ± 0.23	AB	0.27 ± 0.17	A	0.95 ± 1.71	AB	0.03 ± 0.03	AB	--	B	0.94 ± 1.68	AB
OTU0044	Proteobacteria	Gammaproteobacteria	Oceanospirillales	Alcanivoracaceae	Alcanivorax	0.05 ± 0.08	AB	0.13 ± 0.19	AB	0.22 ± 0.32	AB	0.01 ± 0.01	B	0.57 ± 0.6	A	1.96 ± 2.35	AB
OTU0015	Proteobacteria	Gammaproteobacteria	Oceanospirillales	Halomonadaceae	Halomonas	5.98 ± 3.56	A	3.16 ± 5.23	AB	0.31 ± 0.27	B	0.06 ± 0.05	B	0.49 ± 0.51	B	1.04 ± 1.20	AB
OTU0079	Proteobacteria	Gammaproteobacteria	Salinisphaerales	Solimonadaceae	Solimonas	0.04 ± 0.06	AB	0.10 ± 0.16	AB	0.16 ± 0.16	AB	--	B	0.51 ± 0.55	A	0.80 ± 0.61	AB
OTU0041	Proteobacteria	Gammaproteobacteria	Vibrionales	Vibrionaceae	Photobacterium	2.72 ± 4.23	A	0.34 ± 0.31	A	0.31 ± 0.35	AB	0.26 ± 0.19	A	0.01 ± 0.00	B	0.01 ± 0.00	B
OTU0351	Proteobacteria	Gammaproteobacteria	Vibrionales	Vibrionaceae	Vibrio	--	B	0.01 ± 0.01	AB	0.01 ± 0.00	B	0.01 ± 0.01	AB	0.08 ± 0.05	A	--	B
OTU0093	Proteobacteria	unclassified	unclassified	unclassified	unclassified	--	C	0.43 ± 0.39	AB	0.02 ± 0.03	ABC	0.25 ± 0.48	BC	0.52 ± 0.24	A	0.12 ± 0.24	ABC
OTU0146	Proteobacteria	unclassified	unclassified	unclassified	unclassified	0.03 ± 0.03	AB	0.51 ± 0.38	A	0.02 ± 0.03	B	0.02 ± 0.03	B	0.00 ± 0.01	B	--	B
OTU0175	Proteobacteria	unclassified	unclassified	unclassified	unclassified	--	B	--	B	--	B	--	B	0.50 ± 0.35	A	--	B
